# Supplementary material for: Circular RNA circTRIM33–12 acts as the sponge of MicroRNA-191 to suppress hepatocellular carcinoma progression
Source: Mol Cancer. 2019 Jun 1;18:105. doi: 10.1186/s12943-019-1031-1 (PMC6545035; doi:10.1186/s12943-019-1031-1)
Supplement: Supplementary file 7 — Table S5. The significant reduced genes in TET1 knockdown cells. (XLSX 12 kb) [file 12943_2019_1031_MOESM7_ESM.xlsx]

## Sheet: Sheet1
Supplementary table 5.The significant reduced genes in TET1 knockdown cells.
Gene_ID	Up-down-regulation(Huh7 TET shRNA/Huh7NC)	Significant(FDR<=0.05,|logFC|>=1)	Status	Symbol
ENSG00000259001	down	yes	OK	RPPH1
ENSG00000100889	down	yes	OK	PCK2
ENSG00000163586	down	yes	OK	FABP1
ENSG00000105707	down	yes	OK	HPN
ENSG00000104419	down	yes	OK	NDRG1
ENSG00000183044	down	yes	OK	ABAT
ENSG00000172780	down	yes	OK	RAB43
ENSG00000176046	down	yes	OK	NUPR1
ENSG00000170915	down	yes	OK	PAQR8
ENSG00000079308	down	yes	OK	TNS1
ENSG00000147852	down	yes	OK	VLDLR
ENSG00000164938	down	yes	OK	TP53INP1
ENSG00000151632	down	yes	OK	AKR1C2
ENSG00000128165	down	yes	OK	ADM2
ENSG00000081181	down	yes	OK	ARG2
ENSG00000256514	down	yes	OK	AP003419.11
ENSG00000118898	down	yes	OK	PPL
ENSG00000167964	down	yes	OK	RAB26
ENSG00000146166	down	yes	OK	LGSN
ENSG00000076770	down	yes	OK	MBNL3
ENSG00000155980	down	yes	OK	KIF5A
ENSG00000116761	down	yes	OK	CTH
ENSG00000075826	down	yes	OK	SEC31B
ENSG00000006459	down	yes	OK	JHDM1D
ENSG00000088340	down	yes	OK	FER1L4
ENSG00000085563	down	yes	OK	ABCB1
ENSG00000164463	down	yes	OK	CREBRF
ENSG00000135439	down	yes	OK	AGAP2
ENSG00000111981	down	yes	OK	ULBP1
ENSG00000047644	down	yes	OK	WWC3
ENSG00000255152	down	yes	OK	MSH5-SAPCD1
ENSG00000108950	down	yes	OK	FAM20A
ENSG00000230487	down	yes	OK	AC093734.11
ENSG00000160781	down	yes	OK	PAQR6
ENSG00000171227	down	yes	OK	TMEM37
ENSG00000084764	down	yes	OK	MAPRE3
ENSG00000138764	down	yes	OK	CCNG2
ENSG00000088280	down	yes	OK	ASAP3
ENSG00000166816	down	yes	OK	LDHD
ENSG00000225756	down	yes	OK	DBH-AS1
ENSG00000186322	down	yes	OK	RP13-608F4.1
ENSG00000005844	down	yes	OK	ITGAL
ENSG00000257529	down	yes	OK	RP1-164F3.9
ENSG00000215375	down	yes	OK	MYL5
ENSG00000160539	down	yes	OK	PPAPDC3
ENSG00000196517	down	yes	OK	SLC6A9
ENSG00000165507	down	yes	OK	C10orf10
ENSG00000157335	down	yes	OK	CLEC18C
ENSG00000147650	down	yes	OK	LRP12
ENSG00000166104	down	yes	OK	RP11-299H22.3
ENSG00000105398	down	yes	OK	SULT2A1
ENSG00000156096	down	yes	OK	UGT2B4
ENSG00000184925	down	yes	OK	LCN12
ENSG00000128656	down	yes	OK	CHN1
ENSG00000108352	down	yes	OK	RAPGEFL1
ENSG00000179546	down	yes	OK	HTR1D
ENSG00000226415	down	yes	OK	TPI1P1
ENSG00000124257	down	yes	OK	NEURL2
ENSG00000259132	down	yes	OK	RP11-298I3.5
ENSG00000166046	down	yes	OK	TCP11L2
